# Supplementary material for: Vesicular Stomatitis Virus Detected in Biting Midges and Black Flies during the 2023 Outbreak in Southern California
Source: Viruses. 2024 Sep 7;16(9):1428. doi: 10.3390/v16091428 (PMC11437509; doi:10.3390/v16091428)
Supplement: Supplementary file 1 [file viruses-16-01428-s001.zip]

Archive with 1 entries (1 files):
- viruses-3181902-supplementary.pdf
